# Supplementary material for: Probable Microcystin Toxicosis in a Red-Gartered Coot (Fulica armillata) from a Protected Coastal Wetland in Central Chile—A Sentinel for Toxic Cyanobacterial Bloom?
Source: Vet Sci. 2026 May 23;13(6):508. doi: 10.3390/vetsci13060508 (PMC13308339; doi:10.3390/vetsci13060508)
Supplement: Supplementary file 1 [file vetsci-13-00508-s001.zip]

Archive with 2 entries (2 files):
- Supplementary File 1.pdf
- Supplementary File 2.mp4
